# Supplementary material for: Comprehensive Nutritional and Functional Characterization of Novel Mycoprotein Derived from the Bioconversion of Durvillaea spp
Source: Foods. 2024 Jul 27;13(15):2376. doi: 10.3390/foods13152376 (PMC11312218; doi:10.3390/foods13152376)
Supplement: Supplementary file 1 [file foods-13-02376-s001.zip]

Archive with 1 entries (1 files):
- foods-3108891-supplementary.pdf
